# Supplementary material for: NSD2 Coordinates the Neurogenic‐to‐Gliogenic Transition via H3K36me2‐Dependent Activation of the EGFR‐ERK Pathway
Source: Adv Sci (Weinh). 2026 Jul 27:e76695. Online ahead of print. doi: 10.1002/advs.76695 (PMC13403718; doi:10.1002/advs.76695)
Supplement: Supplementary file 2 — Supporting File 2: advs76695‐sup‐0002‐TableS1.xlsx. [file ADVS-9999-e76695-s002.xlsx]

## Sheet: Antibodies
Supplementary Table S1. Antibodies used in this work.
Antibodies for ChIP-qPCR and CUT&Tag
Antibodies	Companies	Catalogue Number
NSD2	Abcam	ab75359
H3K36me2	Abcam	ab176921
IgG	CST	2729
Note: This table lists the primary antibodies used for chromatin immunoprecipitation quantitative PCR (ChIP‑qPCR) and CUT&Tag experiments in this study. For each antibody, the supplier (company) and catalogue number are provided. IgG was used as a negative control.
Antibodies for IF or WB
Antibodies	Companies	Catalogue Number	Dilution
NSD2	Abcam	ab75359	1:500(IF) or 1:1000(WB)
ALDH1L1	Oasis Biofarm	OB-PRB001-02	1:300(IF)
BLBP	Oasis Biofarm	OB-PGP011-02	1:500(IF)
SOX9	Oasis Biofarm	OB-PRB049-02	1:500(IF)
ACSBG1	Oasis Biofarm	OB-PGP010-02	1:300(IF)
PAX6	Oasis Biofarm	OB-PRB131-01	1:300(IF)
TBR2	Oasis Biofarm	OB-PGP022	1:500(IF)
CUX1	Oasis Biofarm	OB-PRT034-01	1:300(IF)
CTIP2	Oasis Biofarm	OB-PGP012-01	1:500(IF)
TLE4	Santa Cruz	sc-365406	1:500(IF)
SOX5	SIGMA	HPA060499	1:500(IF)
EGFR	R&D	BAF1280	1:200(IF) or 1:1000(WB)
GFAP	Proteintech	16825-1-AP	1:300(IF)
GFAP	Oasis Biofarm	OB-PRB005-01	1:500(IF)
EGFP	Oasis Biofarm	OB-PRB014-01	1:1000IF)
EGFP	Oasis Biofarm	OB-PRT018-02	1:500(IF)
pERK	CST	9101S	1:500(IF) or 1:1000(WB)
ERK	CST	9102S	1:1000(WB)
H3	Abcam	ab18521	1:2000(WB)
MAP2	Abcam	ab11267	1:500(IF)
OLIG2	Oasis Biofarm	OB-PRB009-01	1:500(IF)
SOX10	Oasis Biofarm	OB-PGP001-02	1:500(IF)
mCherry	Oasis Biofarm	OB-PRT017-01	1:500(IF)
Myelin Basic Protein	Abcam	ab218011	1:500(IF)
Cleaved Caspase-3	CST	9664S	1:500(IF)
Note: This table lists the primary antibodies used for immunofluorescence (IF) and western blot (WB) analyses in this study. For each antibody, the supplier (company), catalogue number, and dilution ratio are provided. Dilutions are indicated as 1:X for IF or WB as specified.
