# Supplementary material for: NSD2 Coordinates the Neurogenic‐to‐Gliogenic Transition via H3K36me2‐Dependent Activation of the EGFR‐ERK Pathway
Source: Adv Sci (Weinh). 2026 Jul 27:e76695. Online ahead of print. doi: 10.1002/advs.76695 (PMC13403718; doi:10.1002/advs.76695)
Supplement: Supplementary file 3 — Supporting File 3: advs76695‐sup‐0003‐TableS2.xlsx. [file ADVS-9999-e76695-s001.xlsx]

## Sheet: F1
Supplementary Table S2-F1. Raw data and statistical analysis results for Figure 1
B	Group Names			Normality Test(Shapiro-Wilk Test)				F test to compare variances			t test(Unpaired t test)
AREA	WT	cKO			WT	cKO		F, DFn, Dfd	2.072, 4, 4		P value	0.049
	0.990438	0.913619		W	0.9457	0.9691		P value	0.4977		P value summary	*
	1.00956	0.921968		P value	0.7062	0.8696		P value summary	ns		Variances significantly different (P < 0.05)?	Yes
	1.10644	0.983415		Passed normality test (α = 0.05)?	Yes	Yes		Variances significantly different (P < 0.05)?	No		One- or two-tailed P value?	Two-tailed
	0.97583	0.851654		P value summary	ns	ns					t, df	t=2.320, df=8
	0.917733	0.895651		Number of values	5	5
LENGTH	Group Names			Normality Test(Shapiro-Wilk Test)				F test to compare variances			t test(Unpaired t test)
	WT	cKO			WT	cKO		F, DFn, Dfd	2.452, 4, 4		P value	0.0094
	0.989416	0.971634		W	0.8801	0.9675		P value	0.4063		P value summary	**
	1.00847	0.960203		P value	0.3097	0.859		P value summary	ns		Variances significantly different (P < 0.05)?	Yes
	1.00212	0.981795		Passed normality test (α = 0.05)?	Yes	Yes		Variances significantly different (P < 0.05)?	No		One- or two-tailed P value?	Two-tailed
	1.01174	0.946184		P value summary	ns	ns					t, df	t=3.396, df=8
	0.988258	0.988258		Number of values	5	5
H	Group Names			Normality Test(Shapiro-Wilk Test)				F test to compare variances			t test(Unpaired t test)
TLE4	WT	cKO			WT	cKO		F, DFn, Dfd	1.344, 3, 3		P value	0.9269
	473	485		W	0.8723	0.9493		P value	0.8138		P value summary	ns
	289	371		P value	0.307	0.7115		P value summary	ns		Variances significantly different (P < 0.05)?	No
	526	591		Passed normality test (α = 0.05)?	Yes	Yes		Variances significantly different (P < 0.05)?	No		One- or two-tailed P value?	Two-tailed
	456	327		P value summary	ns	ns					t, df	t=0.09565, df=6
				Number of values	4	4
	Group Names			Normality Test(Shapiro-Wilk Test)				F test to compare variances			t test(Unpaired t test)
CTIP2	WT	cKO			WT	cKO		F, DFn, Dfd	2.982, 3, 3		P value	0.6225
	116	115		W	0.8777	0.8855		P value	0.3935		P value summary	ns
	97	90		P value	0.3288	0.3626		P value summary	ns		Variances significantly different (P < 0.05)?	No
	115	146		Passed normality test (α = 0.05)?	Yes	Yes		Variances significantly different (P < 0.05)?	No		One- or two-tailed P value?	Two-tailed
	85	93		P value summary	ns	ns					t, df	t=0.5187, df=6
				Number of values	4	4
CUX1	Group Names			Normality Test(Shapiro-Wilk Test)				F test to compare variances			t test(Unpaired t test)
	WT	cKO			WT	cKO		F, DFn, Dfd	1.338, 3, 3		P value	0.0035
	723	581		W	0.8341	0.9608		P value	0.8167		P value summary	**
	643	584		P value	0.1788	0.7842		P value summary	ns		Variances significantly different (P < 0.05)?	Yes
	699	622		Passed normality test (α = 0.05)?	Yes	Yes		Variances significantly different (P < 0.05)?	No		One- or two-tailed P value?	Two-tailed
	719	544		P value summary	ns	ns					t, df	t=4.648, df=6
				Number of values	4	4
I	Group Names			Normality Test(Shapiro-Wilk Test)				F test to compare variances			t test(Unpaired t test)
ALDH1L1	WT	cKO			WT	cKO		F, DFn, Dfd	7.161, 2, 2		P value	0.0122
	179	90		W	0.8421	0.848		P value	0.2451		P value summary	*
	139	105		P value	0.2196	0.2351		P value summary	ns		Variances significantly different (P < 0.05)?	Yes
	144	92		Passed normality test (α = 0.05)?	Yes	Yes		Variances significantly different (P < 0.05)?	No		One- or two-tailed P value?	Two-tailed
				P value summary	ns	ns					t, df	t=4.343, df=4
				Number of values	3	3
BLBP	Group Names			Normality Test(Shapiro-Wilk Test)				F test to compare variances			t test(Unpaired t test)
	WT	cKO			WT	cKO		F, DFn, Dfd	11.09, 2, 2		P value	0.0053
	135	60		W	0.8493	0.9908		P value	0.1654		P value summary	**
	130	55		P value	0.2385	0.8168		P value summary	ns		Variances significantly different (P < 0.05)?	Yes
	98	48		Passed normality test (α = 0.05)?	Yes	Yes		Variances significantly different (P < 0.05)?	No		One- or two-tailed P value?	Two-tailed
				P value summary	ns	ns					t, df	t=5.509, df=4
				Number of values	3	3
SOX9	Group Names			Normality Test(Shapiro-Wilk Test)				F test to compare variances			t test(Unpaired t test)
	WT	cKO			WT	cKO		F, DFn, Dfd	1.054, 3, 3		P value	0.0392
	217	175		W	0.887	0.8957		P value	0.9667		P value summary	*
	178	148		P value	0.3692	0.4102		P value summary	ns		Significantly different (P < 0.05)?	Yes
	185	126		Passed normality test (α = 0.05)?	Yes	Yes		Significantly different (P < 0.05)?	No		One- or two-tailed P value?	Two-tailed
	227	178		P value summary	ns	ns					t, df	t=2.627, df=6
				Number of values	4	4
ACSBG1	Group Names			Normality Test(Shapiro-Wilk Test)				F test to compare variances			t test(Unpaired t test)
	WT	cKO			WT	cKO		F, DFn, Dfd	1.107, 3, 3		P value	0.0173
	163	148		W	0.9667	0.9483		P value	0.9355		P value summary	*
	198	103		P value	0.8208	0.7055		P value summary	ns		Significantly different (P < 0.05)?	Yes
	153	129		Passed normality test (α = 0.05)?	Yes	Yes		Significantly different (P < 0.05)?	No		One- or two-tailed P value?	Two-tailed
	182	136		P value summary	ns	ns					t, df	t=3.259, df=6
				Number of values	4	4
J	Group Names			Normality Test(Shapiro-Wilk Test)				F test to compare variances			t test(Unpaired t test)
ALDH1L1	WT	cKO			WT	cKO		F, DFn, Dfd	1.333, 2, 2		P value	0.0038
	62	9		W	0.9552	0.9067		P value	0.8571		P value summary	**
	67	27		P value	0.5928	0.4072		P value summary	ns		Significantly different (P < 0.05)?	Yes
	51	13		Passed normality test (α = 0.05)?	Yes	Yes		Significantly different (P < 0.05)?	No		One- or two-tailed P value?	Two-tailed
				P value summary	ns	ns					t, df	t=6.049, df=4
				Number of values	3	3
BLBP	Group Names			Normality Test(Shapiro-Wilk Test)				F test to compare variances			t test(Unpaired t test)
	WT	cKO			WT	cKO		F, DFn, Dfd	4.333, 2, 2		P value	0.0001
	96	40		W	0.8242	0.8929		P value	0.375		P value summary	***
	87	45		P value	0.1736	0.3631		P value summary	ns		Significantly different (P < 0.05)?	Yes
	97	44		Passed normality test (α = 0.05)?	Yes	Yes		Significantly different (P < 0.05)?	No		One- or two-tailed P value?	Two-tailed
				P value summary	ns	ns					t, df	t=14.27, df=4
				Number of values	3	3
SOX9	Group Names			Normality Test(Shapiro-Wilk Test)				F test to compare variances			t test(Unpaired t test)
	WT	cKO			WT	cKO		F, DFn, Dfd	9.226, 2, 2		P value	0.0071
	159	122		W	0.871	0.8929		P value	0.1956		P value summary	**
	184	114		P value	0.2983	0.3631		P value summary	ns		Significantly different (P < 0.05)?	Yes
	154	112		Passed normality test (α = 0.05)?	Yes	Yes		Significantly different (P < 0.05)?	No		One- or two-tailed P value?	Two-tailed
				P value summary	ns	ns					t, df	t=5.084, df=4
				Number of values	3	3
ACSBG1	Group Names			Normality Test(Shapiro-Wilk Test)				F test to compare variances			t test(Unpaired t test)
	WT	cKO			WT	cKO		F, DFn, Dfd	1.801, 2, 2		P value	0.0317
	74	32		W	0.9283	0.828		P value	0.714		P value summary	*
	81	30		P value	0.4822	0.1832		P value summary	ns		Significantly different (P < 0.05)?	Yes
	54	49		Passed normality test (α = 0.05)?	Yes	Yes		Significantly different (P < 0.05)?	No		One- or two-tailed P value?	Two-tailed
				P value summary	ns	ns					t, df	t=3.238, df=4
				Number of values	3	3
Note: Data presented in Table F1 correspond to the statistical analyses of all bar graphs shown in Figure 1. Subpanels B, H, I, and J are indicated accordingly, and terms such as AREA and LENGTH refer to the axis titles or labels within each subpanel. For all datasets subjected to t‑tests, the Shapiro‑Wilk normality test and the F test were first performed to determine the appropriate t‑test meth…

## Sheet: F2
Supplementary Table S2-F2. Raw data and statistical analysis results for Figure 2
C		Group Names
		WT			cKO
	VZ/SVZ	120	116	115	20	32	36
	IZ	54	33	31	20	14	14
	CP	16	13	9	10	5	3
D	Group Names			Normality Test(Shapiro-Wilk Test)				F test to compare variances				Unpaired t test with Welch's correction
	WT	cKO			WT	cKO		F, DFn, Dfd	147.0, 2, 2			P value	0.0078
	190	50		W	0.8929	0.9643		P value	0.0135			P value summary	**
	162	51		P value	0.3631	0.6369		P value summary	*			Variances significantly different (P < 0.05)?	Yes
	155	53		Passed normality test (α = 0.05)?	Yes	Yes		Variances significantly different (P < 0.05)?	Yes			One- or two-tailed P value?	Two-tailed
				P value summary	ns	ns						Welch correction，t，df
				Number of values	3	3
E		Group Names
		WT			cKO
	VZ/SVZ	100	106	105	76	52	66
	IZ	50	23	21	20	34	34
	CP	105	21	9	16	15	13
F	Group Names			Normality Test(Shapiro-Wilk Test)				F test to compare variances				t test(Unpaired t test)
	WT	cKO			WT	cKO		F, DFn, Dfd	2.957, 2, 2			P value	0.0455
	162	120		W	0.8242	0.9774		P value	0.5055			P value summary	*
	132	101		P value	0.1736	0.712		P value summary	ns			Variances significantly different (P < 0.05)?	Yes
	135	113		Passed normality test (α = 0.05)?	Yes	Yes		Variances significantly different (P < 0.05)?	No			One- or two-tailed P value?	Two-tailed
				P value summary	ns	ns						t, df	t=2.870, df=4
				Number of values	3	3
J	Group Names			Normality Test(Shapiro-Wilk Test)				F test to compare variances				t test(Unpaired t test)
	WT	cKO			WT	cKO		F, DFn, Dfd	4.333, 2, 2			P value	0.0019
	48	15		W	0.8929	0.9973		P value	0.375			P value summary	**
	43	20		P value	0.3631	0.8998		P value summary	ns			Variances significantly different (P < 0.05)?	Yes
	47	26		Passed normality test (α = 0.05)?	Yes	Yes		Variances significantly different (P < 0.05)?	No			One- or two-tailed P value?	Two-tailed
				P value summary	ns	ns						t, df	t=7.276, df=4
				Number of values	3	3
K	Group Names			Normality Test(Shapiro-Wilk Test)				F test to compare variances				t test(Unpaired t test)
	WT	cKO			WT	cKO		F, DFn, Dfd	3.022, 3, 3			P value	0.0016
	383	282		W	0.9316	0.8191		P value	0.388			P value summary	**
	354	306		P value	0.6041	0.1411		P value summary	ns			Variances significantly different (P < 0.05)?	Yes
	413	283		Passed normality test (α = 0.05)?	Yes	Yes		Variances significantly different (P < 0.05)?	No			One- or two-tailed P value?	Two-tailed
	362	311		P value summary	ns	ns						t, df	t=5.429, df=6
				Number of values	4	4
L	Group Names			Normality Test(Shapiro-Wilk Test)				F test to compare variances				t test(Unpaired t test)
	WT	cKO			WT	cKO		F, DFn, Dfd	1.289, 3, 3			P value	0.0198
	323	242		W	0.9728	0.8117		P value	0.8397			P value summary	*
	256	243		P value	0.8585	0.1248		P value summary	ns			Variances significantly different (P < 0.05)?	Yes
	291	254		Passed normality test (α = 0.05)?	Yes	Yes		Variances significantly different (P < 0.05)?	No			One- or two-tailed P value?	Two-tailed
	303	198		P value summary	ns	ns						t, df	t=3.149, df=6
				Number of values	4	4
M	Group Names			Normality Test(Shapiro-Wilk Test)				F test to compare variances				t test(Unpaired t test)
	WT	cKO			WT	cKO		F, DFn, Dfd	9.970, 3, 3			P value	0.0425
	160	137		W	0.7862	0.9271		P value	0.0908			P value summary	*
	155	150		P value	0.0797	0.5777		P value summary	ns			Variances significantly different (P < 0.05)?	Yes
	197	139		Passed normality test (α = 0.05)?	Yes	Yes		Variances significantly different (P < 0.05)?	No			One- or two-tailed P value?	Two-tailed
	163	146		P value summary	ns	ns						t, df	t=2.568, df=6
				Number of values	4	4
N		Group Names
		WT				cKO
	VZ/SVZ	313	295	358	320	228	246	233	242
	IZ	60	42	48	39	46	45	40	53
	CP	10	17	7	3	8	15	10	16
Q	Group Names			Normality Test(Shapiro-Wilk Test)				F test to compare variances				t test(Unpaired t test)
	WT	cKO			WT	cKO		F, DFn, Dfd	1.246, 2, 2			P value	0.0016
	585	434		W	0.9927	0.8088		P value	0.8903			P value summary	**
	558	396		P value	0.8362	0.1357		P value summary	ns			Variances significantly different (P < 0.05)?	Yes
	538	431		Passed normality test (α = 0.05)?	Yes	Yes		Variances significantly different (P < 0.05)?	No			One- or two-tailed P value?	Two-tailed
				P value summary	ns	ns						t, df	t=7.658, df=4
				Number of values	3	3
R	Group Names			Normality Test(Shapiro-Wilk Test)				F test to compare variances				t test(Unpaired t test)
	WT	cKO			WT	cKO		F, DFn, Dfd	1.563, 2, 2			P value	0.0489
	452	264		W	0.903	0.9724		P value	0.7804			P value summary	*
	378	298		P value	0.3952	0.6814		P value summary	ns			Variances significantly different (P < 0.05)?	Yes
	394	360		Passed normality test (α = 0.05)?	Yes	Yes		Variances significantly different (P < 0.05)?	No			One- or two-tailed P value?	Two-tailed
				P value summary	ns	ns						t, df	t=2.797, df=4
				Number of values	3	3
S	Group Names			Normality Test(Shapiro-Wilk Test)				F test to compare variances				t test(Unpaired t test)
	WT	cKO			WT	cKO		F, DFn, Dfd	10.47, 2, 2		Unpaired t test	P value	0.0249
	198	87		W	0.8622	0.9423		P value	0.1744		P value	P value summary	*
	143	72		P value	0.2738	0.5367		P value summary	ns		P value summary	Variances significantly different (P < 0.05)?	Yes
	133	93		Passed normality test (α = 0.05)?	Yes	Yes		Variances significantly different (P < 0.05)?	No		Variances significantly different (P < 0.05)?	One- or two-tailed P value?	Two-tailed
				P value summary	ns	ns					One- or two-tailed P value?	t, df	t=3.499, df=4
				Number of values	3	3					t, df
T		Group Names
		WT			cKO
	VZ/SVZ	0.535117	0.385382	0.381119	0.281022	0.238095	0.306202
	IZ	0.108491	0.080952	0.08377	0.057143	0.052083	0.071942
	CP	0.202703	0.2	0.131148	0.1	0.074074	0.117647
U		Group Names
		WT			cKO
	VZ/SVZ	0.647482	0.621762	0.613527	0.596154	0.588608	0.596206
	IZ	0.328829	0.25	0.417625	0.106918	0.048889	0.064286
	CP	0.074074	0.094017	0.102041	0.054054	0.042553	0.056604
Note: Data presented in Table F2 correspond to the statistical analyses of all bar graphs shown in Figure 2. Subpanels C-F, J-N, Q-U are indicated accordingly. For all datasets subjected to t‑tests, the Shapiro‑Wilk normality test and the F test were first performed to determine the appropriate t‑test method. In the Shapiro‑Wilk test, W denotes the test statistic. In the F test, F denotes the F s…

## Sheet: F3
Supplementary Table S2-F3. Raw data and statistical analysis results for Figure 3
F		Group Names
		PCIG				NSD2-OE
	10	0.107383	0.027273	0.115802	0.114943	0.138365	0.164063	0.301205	0.168831
	9	0.053691	0.054545	0.081728	0.114943	0.113208	0.039063	0.048193	0.077922
	8	0.033557	0.036364	0.098765	0.068966	0.044025	0.054688	0.156627	0.090909
	7	0.053691	0.027273	0.061728	0.034483	0.062893	0.03125	0.036145	0.142857
	6	0.033557	0.018182	0.123457	0.057471	0.069182	0.085938	0.108434	0.103896
	5	0.087248	0.036364	0.098765	0.091954	0.113208	0.09375	0.072289	0.116883
	4	0.067114	0.027273	0.098765	0.091954	0.062893	0.125	0.048193	0.12987
	3	0.073826	0.054545	0.123457	0.137931	0.069182	0.09375	0.048193	0.077922
	2	0.369128	0.4	0.197531	0.229885	0.207547	0.28125	0.120482	0.077922
	1	0.120805	0.318182	0.012346	0.057471	0.138365	0.03125	0.060241	0.012987
G	Group Names			Normality Test(Shapiro-Wilk Test)				F test to compare variances			t test(Unpaired t test)
	PCIG	NSD2-OE			PCIG	NSD2-OE		F, DFn, Dfd	1.557, 3, 3		P value	0.0004
	0.053691	0.185185		W	0.8664	0.9793		P value	0.7249		P value summary	***
	0.018182	0.140625		P value	0.2837	0.8977		P value summary	ns		Variances significantly different (P < 0.05)?	Yes
	0.060976	0.174699		Passed normality test (α = 0.05)?	Yes	Yes		Variances significantly different (P < 0.05)?	No		One- or two-tailed P value?	Two-tailed
	0.068966	0.207792		P value summary	ns	ns					t, df	t=7.070, df=6
				Number of values	4	4
H	Group Names			Normality Test(Shapiro-Wilk Test)				F test to compare variances			Unpaired t test with Welch's correction
	PCIG	NSD2-OE			PCIG	NSD2-OE		F, DFn, Dfd	3.375, 3, 3		P value	0.0456
	0.045455	0.115385		W	0.7488	0.9515		P value	0.3445		P value summary	*
	0.044444	0.2		P value	0.0376	0.7255		P value summary	ns		Variances significantly different (P < 0.05)?	Yes
	0.088889	0.093333		Passed normality test (α = 0.05)?	No	Yes		Variances significantly different (P < 0.05)?	No		One- or two-tailed P value?	Two-tailed
	0.087909	0.142857		P value summary	*	ns					Welch's correction, t, df
				Number of values	4	4
Note: Data presented in Table F3 correspond to the statistical analyses of all bar graphs shown in Figure 3. Subpanels F, G, H are indicated accordingly. For all datasets subjected to t‑tests, the Shapiro‑Wilk normality test and the F test were first performed to determine the appropriate t‑test method. In the Shapiro‑Wilk test, W denotes the test statistic. In the F test, F denotes the F statist…

## Sheet: F5
Supplementary Table S2-F5. Raw data and statistical analysis results for Figure 5
E		Group Names
		WT			KO
	EGFR	1.06891	1.09207	0.839022	0.222338	0.49441	0.141198
	NSD2	1.10582	0.991231	0.90295	0.411111	0.232493	0.473373
	P-ERK1/2	1.05455	0.937871	1.00758	0.608585	0.619248	0.692969
	ERK1/2	0.852753	1.29045	0.856797	0.878535	0.716583	0.479526
F	Group Names			Normality Test(Shapiro-Wilk Test)				F test to compare variances			Unpaired t test with Welch's correction
	WT	KO			WT	KO		F, DFn, Dfd	8.943, 8, 8		P value	<0.0001
	0.92921	0.484004		W	0.9326	0.9391		P value	0.0056		P value summary	****
	1.05482	0.453099		P value	0.5066	0.5725		P value summary	**		Variances significantly different (P < 0.05)?	Yes
	1.0115	0.445382		Passed normality test (α = 0.05)?	Yes	Yes		Variances significantly different (P < 0.05)?	Yes		One- or two-tailed P value?	Two-tailed
	1.02463	0.436218		P value summary	ns	ns					Welch's correction, t, df
	0.948465	0.459654		Number of values	9	9
	1.02486	0.438212
	0.997785	0.454087
	0.96526	0.468371
	1.05148	0.452988
I		Group Names
		IgG			Nsd2			H3K36me2
	P1	0.0003	0.0006	0.0003	0.00762	0.00709	0.00641	0.04243	0.03875	0.04275
	P2	0.0049	0.0023	0.0009	0.01906	0.01013	0.00579	0.07641	0.04366	0.03449
	P3	0.004	0.0049	0.0029	0.00272	0.00336	0.00177	0.09439	0.08609	0.07164
	P4	0.0009	0.0006	0.0005	0.00921	0.00889	0.00655	0.09404	0.08289	0.07453
	P5	0.0009	0.0006	0.0006	0.00363	0.00447	0.00293	0.08969	0.07898	0.08472
J		Group Names
		WT			KO
	P1	0.047632	0.045897	0.0449854	0.010861	0.010778	0.012316
	P2	0.021352	0.015276	0.01639	0.001263	0.001716	0.001853
	P3	0.023022	0.020486	0.020226	0.013914	0.015793	0.015619
	P4	0.021633	0.019926	0.018087	0.012134	0.011294	0.009358
	P5	0.024862	0.034579	0.030365	0.008348	0.010839	0.010961
L	Group Names
	WT				NSD2-OE				NSD2-KD
	0.861709	1.00698	0.967832	1.16348	1.91082	2.07303	2.27809	2.46779	0.560188	0.528343	0.548229	0.580413
Note: Data presented in Table F5 correspond to the statistical analyses of all bar graphs shown in Figure 5. Subpanels E-F, I-J, L are indicated accordingly. For all datasets subjected to t‑tests, the Shapiro‑Wilk normality test and the F test were first performed to determine the appropriate t‑test method. In the Shapiro‑Wilk test, W denotes the test statistic. In the F test, F denotes the F sta…

## Sheet: F6
Supplementary Table S2-F6. Raw data and statistical analysis results for Figure 6
D	Group Names
	WT+DMSO	WT+RO67-7476	KO+DMSO	KO+RO67-7476
	0.177778	0.110294	0.122222	0.104167
	0.115789	0.078571	0.085106	0.107692
	0.119171	0.149533	0.127551	0.102041
	0.167464	0.172414	0.115578	0.078788
E	Group Names
	WT+DMSO	WT+RO67-7476	KO+DMSO	KO+RO67-7476
	0.233333	0.294118	0.15	0.208333
	0.231579	0.285714	0.117021	0.189744
	0.207254	0.28972	0.142857	0.158163
	0.23445	0.315271	0.110553	0.278788
I	Group Names
	WT+Solvent	WT+Ro 67-7476	KO+Solvent	KO+Ro 67-7476
	122	170	89	142
	121	136	110	138
	141	177	111	147
	130	176	83	159
	Group Names
J	WT+Solvent	WT+Ro 67-7476	KO+Solvent	KO+Ro 67-7476
	80	129	45	126
	84	123	32	91
	101	180	46	126
	106	125	55	100
Note: Data presented in Table F6 correspond to the statistical analyses of all bar graphs shown in Figure 6. Subpanels D, E, I, J are indicated accordingly. For Figure 6, in which t-tests were not performed, only the raw data are presented. All group names used in this table correspond to those described in the main text or figure legends.

## Sheet: F7
Supplementary Table S2-F7. Raw data and statistical analysis results for Figure 7
B		Group Names
		WT										cKO
	1	20.8332	19.4567	19.6062	16.9892	19.6403	18.9848	18.1231	17.6002	18.8668	17.8975	15.6334	21.3955	18.36	21.2878	15.9189	17.0992	21.7316	19.0645	21.977
	2	16.1856	21.6059	17.2459	18.4636	17.4706	11.2546	15.6361	17.0447	14.0362	15.3344	10.1983	24.5047	22.1892	20.638	10.8892	19.0516	15.076	11.8928	23.5951
	3	13.5817	17.1304	13.7792	13.3794	11.2398	8.56039	11.4384	13.152	11.7501	8.36163	3.26611	24.6222	18.0855	17.7951	10.7663	13.9978	12.7799	11.4284	23.2283
	4	7.8047	9.23052	9.93225	13.089	8.51189	3.92386	12.5775	10.5673	8.99221	8.79603	2.62498	18.533	15.3583	14.3517	11.4465	8.67665	12.1752	8.77373	20.4552
	5	16.5463	6.74587	12.8137	12.8629	13.2852	6.8365	9.33944	7.60843	10.4309	6.94011	1.76687	22.9417	9.36234	13.9906	6.39753	9.06805	13.5458	11.8245	11.0679
C		Group Names
		WT										cKO
	1	1250	1310.38	1229.69	1019.35	1178.42	1139.09	1087.38	1056.01	1132.01	1073.85	938.005	1283.73	1101.6	1277.27	946.879	1025.95	1176.56	1053.48	1318.62
	2	920.06	842.176	1022.68	938.165	675.277	981.954	1107.81	850.446	1296.35	971.137	611.898	1470.28	1331.35	1238.29	436.649	1140.84	533.889	713.568	1415.7
	3	525.842	1024.59	493.809	301.855	198.197	506.747	550.429	789.123	705.006	397.32	195.966	1477.33	1085.13	1067.71	434.201	756.122	481.325	685.703	1393.7
	4	300.368	455.87	418.195	553.251	337.196	22.6942	482.96	227.863	102.539	106.468	157.499	1021.03	916.393	861.101	546.997	207.739	411.394	526.423	983.711
	5	992.776	227.68	261.317	628.512	435.386	74.633	120.913	86.902	51.2968	122.396	106.012	1376.5	561.74	839.438	160.978	260.068	353.807	688.921	227.784
D		Group Names
		WT										cKO
	1	60.2	60.2	60.2	60.2	60.2	60.2	60.2	60.2	60.2	60.2	60.2	60.2	60.2	60.2	57.9333	60.2	60.2	60.2	60.2
	2	60.2	60.2	44.0667	60.2	60.2	60.2	60.2	60.2	60.2	60.2	60.2	60.2	60.2	60.2	31.4667	60.2	41.2	60.2	60.2
	3	24.8	60.2	42.4	17.2	27.4	57.6	46.0667	60.2	60.2	44.0667	60.2	60.2	60.2	60.2	33.4667	47.5333	27.8	60.2	60.2
	4	40.6667	46.3333	35.3333	33.4667	20.7333	0.8	21.8667	12.8	6.26667	5	60.2	40.2	60.2	60.2	42.1333	18	22.4	60.2	45.4
	5	60.2	28.7333	11.2667	42.9333	24.4	3.73333	6.53333	4.93333	1.93333	6.13333	60.2	60.2	60.2	60.2	9	18.9333	18.7333	20.7333	52.7333
E	Group Names			Normality Test(Shapiro-Wilk Test)				F test to compare variances			Unpaired t test with Welch's correction
	WT	cKO			WT	cKO		F, DFn, Dfd	3.590, 9, 8		P value	0.0315
	17	0		W	0.8958	0.8332		P value	0.0857		P value summary	*
	7	0		P value	0.197	0.0484		P value summary	ns		Variances significantly different (P < 0.05)?	Yes
	10	0		Passed normality test (α = 0.05)?	Yes	No		Variances significantly different (P < 0.05)?	No		One- or two-tailed P value?	Two-tailed
	8	1		P value summary	ns	*					Welch's correction, t, df
	19	3		Number of values	10	9
	1	5
	10	3
	18	9
	1	9
	2
G	Group Names			Normality Test(Shapiro-Wilk Test)				F test to compare variances			t test(Unpaired t test)
DI	WT	cKO			WT	cKO		F, DFn, Dfd	1.220, 8, 9		P value	0.4214
	-0.48668	-0.3949		W	0.9333	0.8922		P value	0.7684		P value summary	ns
	0.208304	0.00271		P value	0.4806	0.2102		P value summary	ns		Variances significantly different (P < 0.05)?	No
	0.314501	-0.13889		Passed normality test (α = 0.05)?	Yes	Yes		Variances significantly different (P < 0.05)?	No		One- or two-tailed P value?	Two-tailed
	0.206068	0.385714		P value summary	ns	ns					t, df	t=0.8240, df=17
	-0.60091	0.344828		Number of values	10	9
	0.177394	0.420849
	0.511936	-1
	0.244332	0.282178
	-0.1683	-0.35238
	0.802198
RI	Group Names			Normality Test(Shapiro-Wilk Test)				F test to compare variances			t test(Unpaired t test)
	WT	cKO			WT	cKO		F, DFn, Dfd	1.220, 8, 9		P value	0.4214
	0.256659	0.302552		W	0.9332	0.8922		P value	0.7684		P value summary	ns
	0.604152	0.501355		P value	0.4806	0.2102		P value summary	ns		Variances significantly different (P < 0.05)?	No
	0.65725	0.430556		Passed normality test (α = 0.05)?	Yes	Yes		Variances significantly different (P < 0.05)?	No		One- or two-tailed P value?	Two-tailed
	0.603034	0.692857		P value summary	ns	ns					t, df	t=0.8240, df=17
	0.199544	0.672414		Number of values	10	9
	0.588697	0.710425
	0.755968	0
	0.622166	0.641089
	0.415852	0.32381
	0.901099
H	Group Names			Normality Test(Shapiro-Wilk Test)				F test to compare variances			t test(Unpaired t test)
DI	WT	cKO			WT	cKO		F, DFn, Dfd	1.053, 9, 8		P value	0.0246
	-0.00483	-0.45115		W	0.8944	0.9521		P value	0.953		P value summary	*
	0.174849	-0.27106		P value	0.1897	0.7128		P value summary	ns		Variances significantly different (P < 0.05)?	Yes
	0.588785	-0.30233		Passed normality test (α = 0.05)?	Yes	Yes		Variances significantly different (P < 0.05)?	No		One- or two-tailed P value?	Two-tailed
	0.353586	-0.06957		P value summary	ns	ns					t, df	t=2.466, df=17
	-0.05634	-0.16216		Number of values	10	9
	-0.028	0.189189
	0.280374	0.042373
	0.295874	0.20436
	-0.10718	-0.20461
	-0.05394
RI	Group Names			Normality Test(Shapiro-Wilk Test)				F test to compare variances			t test(Unpaired t test)
	WT	cKO			WT	cKO		F, DFn, Dfd	1.053, 9, 8		P value	0.0246
	0.497585	0.274425		W	0.8944	0.9521		P value	0.953		P value summary	*
	0.587425	0.364469		P value	0.1898	0.7128		P value summary	ns		Variances significantly different (P < 0.05)?	Yes
	0.794393	0.348837		Passed normality test (α = 0.05)?	Yes	Yes		Variances significantly different (P < 0.05)?	No		One- or two-tailed P value?	Two-tailed
	0.676793	0.465217		P value summary	ns	ns					t, df	t=2.466, df=17
	0.471831	0.418919		Number of values	10	9
	0.486	0.594595
	0.640187	0.521186
	0.647937	0.60218
	0.446409	0.397695
	0.473029
K	Group Names			Normality Test(Shapiro-Wilk Test)				F test to compare variances			t test(Unpaired t test)
	WT	cKO			WT	cKO		F, DFn, Dfd	1.035, 9, 8		P value	0.0278
	27.27	28.57		W	0.9394	0.976		P value	0.9718		P value summary	*
	34.21	26.83		P value	0.5459	0.9404		P value summary	ns		Variances significantly different (P < 0.05)?	Yes
	28.57	22.73		Passed normality test (α = 0.05)?	Yes	Yes		Variances significantly different (P < 0.05)?	No		One- or two-tailed P value?	Two-tailed
	27.27	31.25		P value summary	ns	ns					t, df	t=2.406, df=17
	33.33	33.33		Number of values	10	9
	32.35	25
	36.84	26.32
	33.33	28
	30	27.78
	29.63
L	Group Names			Normality Test(Shapiro-Wilk Test)				F test to compare variances			t test(Unpaired t test)
	WT	cKO			WT	cKO		F, DFn, Dfd	1.152, 9, 8		P value	0.9473
	2387.35	2218.26		W	0.8647	0.8462		P value	0.8524		P value summary	ns
	2285.4	2761.98		P value	0.0867	0.0677		P value summary	ns		Variances significantly different (P < 0.05)?	No
	2086.05	3171.58		Passed normality test (α = 0.05)?	Yes	Yes		Variances significantly different (P < 0.05)?	No		One- or two-tailed P value?	Two-tailed
	3207.2	2855.9		P value summary	ns	ns					t, df	t=0.06713, df=17
	1865.03	2748.72		Number of values	10	9
	1947.89	3002.78
	3412.31	1308.99
	3056.26	2214.11
	2229.02	2843
	3401.6
M	Group Names			Normality Test(Shapiro-Wilk Test)				F test to compare variances			t test(Unpaired t test)
	WT	cKO			WT	cKO		F, DFn, Dfd	1.153, 9, 8		P value	0.9467
	7.95783	7.39419		W	0.865	0.8462		P value	0.8514		P value summary	ns
	7.61799	9.20661		P value	0.0873	0.0677		P value summary	ns		Variances significantly different (P < 0.05)?	No
	6.9535	10.5719		Passed normality test (α = 0.05)?	Yes	Yes		Variances significantly different (P < 0.05)?	No		One- or two-tailed P value?	Two-tailed
	10.6907	9.51966		P value summary	ns	ns					t, df	t=0.06778, df=17
	6.21677	9.16238		Number of values	10	9
	6.49298	10.0093
	11.3804	4.36331
	10.1875	7.38036
	7.43005	9.47667
	11.3387
N	Group Names			Normality Test(Shapiro-Wilk Test)				F test to compare variances			Unpaired t test with Welch's correction
	WT	cKO			WT	cKO		F, DFn, Dfd	2.138, 8, 9		P value	0.0009
	15	35		W	0.942	0.8336		P value	0.2787		P value summary	***
	18	19		P value	0.5751	0.0491		P value summary	ns		Variances significantly different (P < 0.05)?	Yes
	11	27		Passed normality test (α = 0.05)?	Yes	No		Variances significantly different (P < 0.05)?	No		One- or two-tailed P value?	Two-tailed
	21	24		P value summary	ns	*					Welch's correction, t, df
	8	21		Number of values	10	9
	14	21
	13	22
	13	24
	7	40
	21
O	Group Names			Normality Test(Shapiro-Wilk Test)				F test to compare variances			Unpaired t test with Welch's correction
	WT	cKO			WT	cKO		F, DFn, Dfd	9.863, 8, 9		P value	0.0119
	22.16	80.96		W	0.8997	0.8799		P value	0.0024		P value summary	*
	27.68	42.08		P value	0.2176	0.1566		P value summary	**		Variances significantly different (P < 0.05)?	Yes
	17.68	31.12		Passed normality test (α = 0.05)?	Yes	Yes		Variances significantly different (P < 0.05)?	Yes		One- or two-tailed P value?	Two-tailed
	22.4	34.72		P value summary	ns	ns					Welch's correction, t, df
	42.56	26.88		Number of values	10	9
	29.52	27.84
	20.72	97.44
	14.4	52.48
	15.76	70.88
	24.8
Note: Data presented in Table F7 correspond to the statistical analyses of all bar graphs shown in Figure 7. Subpanels B-E, G-H, K-O are indicated accordingly. For all datasets subjected to t‑tests, the Shapiro‑Wilk normality test and the F test were first performed to determine the appropriate t‑test method. In the Shapiro‑Wilk test, W denotes the test statistic. In the F test, F denotes the F s…

## Sheet: FS2
Supplementary Table S2-FS2. Raw data and statistical analysis results for Figure S2
F
Body weight		Group Names
	Weeks	cKO										WT
	1	3.7	3.7	3.1	3.3	3.3	2.3	3.6	3.6	4.6	3.5	3.39	3.84	3.7	3.78	3.44	3.34	3.78	3.8	3.55	3.9
	2	6.45	6.1	5.8	6.1	6.4	4.5	6.2	5.7	5.3	5.7	7.62	6.53	6.95	7.39	6.8	7.92	6.32	7.33	6.52	7
	3	6.75	7.3	6.2	6.8	7	6.6	6.3	7.2	5.1	7	9.4	9.18	9.13	10.12	10.15	8.03	7.26	7.33	6.59	8.3
	4	12.3	10.9	10.2	11.1	13.6	12.8	11.5	12.1	8	11.8	13.8	14.3	13.7	15.5	15.7	11.9	12.6	12.3	12	13.6
	5	16.6	15.6	14.6	14.6	16.1	16.7	17.7	16.8	13.8	15.9	18.41	15.7	15.6	17.6	17.4	18.6	15.8	15.3	16	16.1
	6	17.66	17.43	17.7	16.5	14.6	14.3	17	15.4	15.3	17.2	17.42	18.6	19.6	20.4	17.4	20.4	19.3	19.1	18.9	18.2
	7	18	17.81	18.3	18.6	17.4	16.6	17.8	13.3	17.8	16.7	18.17	18.5	19.7	21.2	19.9	19.7	20.4	18.3	19.6	19.4
	8	18.52	17.84	19.8	19.4	18	18.1	20	18.3	13.9	19	19.4	20.1	20.5	21	22.3	20.9	21.4	20.1	21.5	19.7
	9	19.18	17.72	21	20.4	19	18	19.2	19.9	14.9	19.9	20.4	21.3	21.1	21.8	20.4	20.9	22.3	23.1	21.8	22.4
	10	20.12	18.27	20.5	21.6	19.4	19.7	18.9	22	16.7	20.7	21	21.85	22.28	23.1	21.9	20.7	20.7	21.6	21.8	23.2
	11	21.65	19.35	22.4	22.3	19.6	20.2	19.9	23.4	17.9	22.3	21.7	21.72	22.28	25.05	23.3	22.9	24.5	22.2	20.9	23.8
	12	22.3	19.85	22.5	22.5	21.4	22.5	21.6	24	19.9	23	23.9	22.42	22.27	23.61	25.5	23.3	23.5	26.1	21.9	21.8
Body length		Group Names
	Weeks	cKO										WT
	1	4	3.9	3.6	3.7	3.6	3.5	4	3.9	4.2	4	3.7	3.9	3.8	3.9	3.7	3.6	3.9	3.9	3.8	4.1
	2	5	5	5	4.8	4.8	4.6	4.6	4.8	4.1	4.6	4.5	5	5.2	6	5.5	5.7	5	5.2	4.8	5
	3	6	5.6	5.5	5.5	5.6	5.7	5.5	5.5	5.1	5.9	6.7	6.5	6.7	7.2	6.9	6.6	6	6.7	6	6.5
	4	7	6.6	6.4	6.3	6.1	6.6	6.5	6.6	5.9	6.8	6.8	7.1	7	7.5	7.5	6.4	7	6.8	6.8	7.3
	5	7.6	7.2	7.1	7	7.2	7.2	7.6	7.4	7.5	7.1	7.8	7.6	7.6	7.8	7.8	7.8	7.6	7.5	7.6	7.8
	6	7.3	7.4	7.3	7.3	7.3	7.3	7.6	7.4	7.4	7.7	7.9	7.6	7.5	7.5	7.6	7.9	7.9	7.8	7.8	7.6
	7	7.5	7.5	8	8.2	7.7	7.5	7.8	7.6	7.8	8	8	8	8	7.4	8.3	8.3	8.3	8	8.2	8.1
	8	7.7	7.6	8.1	8.2	7.7	7.6	7.9	8	8	7.7	7.7	8	8	8	8.5	8.3	8.2	8.2	8.4	8.2
	9	7.7	7.7	8.2	8.2	8.1	8	8.4	8.3	8.1	7.9	7.8	8.6	8.2	7.7	8.5	8.7	8.7	8.8	8.6	8.8
	10	7.9	7.8	8.2	8.5	8.2	8.1	8.4	8.2	8.4	8	8	8.5	8.6	7.8	8.8	8.6	8.6	8.7	8.6	8.8
	11	7.9	7.8	8.3	8.6	8.2	8.4	8.3	8.1	8.5	8.3	8	8.6	8.6	7.9	8.7	8.5	8.9	8.5	8.6	8.8
	12	7.9	7.8	8.5	8.7	8.3	8.4	8.3	8.2	8.6	8.4	8	8.7	8.8	8.1	8.6	8.6	8.9	8.6	8.6	8.7
Note: Data presented in Table FS2 correspond to the statistical analyses of all bar graphs shown in Figure S2. Subpanels F are indicated accordingly. For Figure panel F, in which t-tests were not performed, only the raw data are presented. All group names used in this table correspond to those described in the main text or figure legends.

## Sheet: FS3
Supplementary Table S2-FS3. Raw data and statistical analysis results for Figure S3
B	Group Names			Normality Test(Shapiro-Wilk Test)				F test to compare variances			t test(Unpaired t test)
area	WT	cKO			WT	cKO		F, DFn, Dfd	4.804, 2, 2		P value	0.0159
	0.957878	0.689935		W	0.99	0.9995		P value	0.3446		P value summary	*
	1.03751	0.865291		P value	0.8089	0.9554		P value summary	ns		Variances significantly different (P < 0.05)?	Yes
	1.00462	0.774065		Passed normality test (α = 0.05)?	Yes	Yes		Variances significantly different (P < 0.05)?	No		One- or two-tailed P value?	Two-tailed
				P value summary	ns	ns					t, df	t=4.017, df=4
				Number of values	3	3
C
length	Group Names			Normality Test(Shapiro-Wilk Test)				F test to compare variances			t test(Unpaired t test)
	WT	cKO			WT	cKO		F, DFn, Dfd	1.519, 2, 2		P value	0.0475
	1.00336	0.978872		W	0.8298	0.9469		P value	0.7938		P value summary	*
	1.00474	0.986717		P value	0.1879	0.5557		P value summary	ns		Variances significantly different (P < 0.05)?	Yes
	0.991903	0.989997		Passed normality test (α = 0.05)?	Yes	Yes		Variances significantly different (P < 0.05)?	No		One- or two-tailed P value?	Two-tailed
				P value summary	ns	ns					t, df	t=2.826, df=4
				Number of values	3	3
F	Group Names			Normality Test(Shapiro-Wilk Test)				F test to compare variances			t test(Unpaired t test)
	WT	cKO			WT	cKO		F, DFn, Dfd	2.555, 2, 2		P value	0.0021
	750	585		W	0.999	0.9559		P value	0.5625		P value summary	**
	721	526		P value	0.9399	0.5959		P value summary	ns		Variances significantly different (P < 0.05)?	Yes
	776	499		Passed normality test (α = 0.05)?	Yes	Yes		Variances significantly different (P < 0.05)?	No		One- or two-tailed P value?	Two-tailed
				P value summary	ns	ns					t, df	t=7.089, df=4
				Number of values	3	3
G	Group Names			Normality Test(Shapiro-Wilk Test)				F test to compare variances			t test(Unpaired t test)
	WT	cKO			WT	cKO		F, DFn, Dfd	2.123, 2, 2		P value	0.382
	511	496		W	0.8929	0.812		P value	0.6404		P value summary	ns
	500	499		P value	0.3631	0.1436		P value summary	ns		Variances significantly different (P < 0.05)?	No
	456	532		Passed normality test (α = 0.05)?	Yes	Yes		Variances significantly different (P < 0.05)?	No		One- or two-tailed P value?	Two-tailed
				P value summary	ns	ns					t, df	t=0.9814, df=4
				Number of values	3	3
H	Group Names			Normality Test(Shapiro-Wilk Test)				F test to compare variances			t test(Unpaired t test)
	WT	cKO			WT	cKO		F, DFn, Dfd	2.079, 2, 2		P value	0.6262
	107	116		W	0.8394	0.9231		P value	0.6495		P value summary	ns
	140	122		P value	0.2125	0.4633		P value summary	ns		Variances significantly different (P < 0.05)?	No
	111	140		Passed normality test (α = 0.05)?	Yes	Yes		Variances significantly different (P < 0.05)?	No		One- or two-tailed P value?	Two-tailed
				P value summary	ns	ns					t, df	t=0.5269, df=4
				Number of values	3	3
L	Group Names			Normality Test(Shapiro-Wilk Test)				F test to compare variances			t test(Unpaired t test)
	WT	cKO			WT	cKO		F, DFn, Dfd	6.388, 2, 2		P value	0.0495
	97	86		W	0.9796	0.865		P value	0.2707		P value summary	*
	100	67		P value	0.7262	0.2815		P value summary	ns		Variances significantly different (P < 0.05)?	Yes
	92	83		Passed normality test (α = 0.05)?	Yes	Yes		Variances significantly different (P < 0.05)?	No		One- or two-tailed P value?	Two-tailed
				P value summary	ns	ns					t, df	t=2.786, df=4
				Number of values	3	3
M		Group Names
		WT			cKO
	6	10	6	6	6	11	13
	5	16	13	16	11	18	12
	4	10	19	16	13	17	17
	3	21	19	20	11	13	10
	2	12	21	19	15	17	11
	1	12	22	15	16	17	4
N	Group Names			Normality Test(Shapiro-Wilk Test)				F test to compare variances			t test(Unpaired t test)
	WT	cKO			WT	cKO		F, DFn, Dfd	1.370, 2, 2		P value	0.0446
	191	152		W	0.9089	0.8096		P value	0.844		P value summary	*
	222	177		P value	0.4144	0.1376		P value summary	ns		Variances significantly different (P < 0.05)?	Yes
	198	175		Passed normality test (α = 0.05)?	Yes	Yes		Variances significantly different (P < 0.05)?	No		One- or two-tailed P value?	Two-tailed
				P value summary	ns	ns					t, df	t=2.889, df=4
				Number of values	3	3
O		Group Names
		WT			cKO
	6	45	52	24	35	37	22
	5	24	41	24	25	29	33
	4	28	38	33	23	32	33
	3	34	36	46	20	26	26
	2	37	40	44	28	26	39
	1	30	15	26	21	27	18
P	Group Names			Normality Test(Shapiro-Wilk Test)				F test to compare variances			t test(Unpaired t test)
	WT	cKO			WT	cKO		F, DFn, Dfd	13.29, 2, 2		P value	0.7232
	103	96		W	0.871	0.8811		P value	0.14		P value summary	ns
	108	114		P value	0.2983	0.3275		P value summary	ns		Variances significantly different (P < 0.05)?	No
	109	118		Passed normality test (α = 0.05)?	Yes	Yes		Variances significantly different (P < 0.05)?	No		One- or two-tailed P value?	Two-tailed
				P value summary	ns	ns					t, df	t=0.3801, df=4
				Number of values	3	3
Q
		Group Names
		WT			cKO
	6	12	10	9	16	17	10
	5	16	18	20	17	24	13
	4	15	20	22	11	26	28
	3	24	23	22	13	16	23
	2	23	27	24	19	19	31
	1	13	10	12	20	12	13
Note: Data presented in Table FS3 correspond to the statistical analyses of all bar graphs shown in Figure S3. Subpanels B-C, F-H, L-Q are indicated accordingly, and terms such as area, length refer to the axis titles or labels within each subpanel. For all datasets subjected to t‑tests, the Shapiro‑Wilk normality test and the F test were first performed to determine the appropriate t‑test method…

## Sheet: FS4
Supplementary Table S2-FS4. Raw data and statistical analysis results for Figure S4
B	E14.5
	Group Names			Normality Test(Shapiro-Wilk Test)				F test to compare variances			t test(Unpaired t test)
	WT	cKO			WT	cKO		F, DFn, Dfd	1.941, 4, 4		P value	0.8465
	6	6		W	0.8668	0.902		P value	0.5364		P value summary	ns
	5	4		P value	0.2538	0.4211		P value summary	ns		Significantly different (P < 0.05)?	No
	6	5		Passed normality test (α = 0.05)?	Yes	Yes		Significantly different (P < 0.05)?	No		One- or two-tailed P value?	Two-tailed
	2	3		P value summary	ns	ns					t, df	t=0.2000, df=8
	3	3		Number of values	5	5
	E16.5
	Group Names			Normality Test(Shapiro-Wilk Test)				F test to compare variances			Unpaired t test with Welch's correction
	WT	cKO			WT	cKO		F, DFn, Dfd	18.00, 3, 3		P value	0.0084
	3	16		W	0.9447	0.8397		P value	0.0403		P value summary	**
	2	14		P value	0.683	0.1945		P value summary	*		Variances significantly different (P < 0.05)?	Yes
	3	8		Passed normality test (α = 0.05)?	Yes	Yes		Variances significantly different (P < 0.05)?	Yes		One- or two-tailed P value?	Two-tailed
	4	14		P value summary	ns	ns					Welch's correction, t, df
				Number of values	4	4
	P3
	Group Names			Normality Test(Shapiro-Wilk Test)				F test to compare variances			Unpaired t test with Welch's correction
	WT	cKO			WT	cKO		F, DFn, Dfd	8.147, 5, 5		P value	0.0093
	12	32		W	0.9272	0.8818		P value	0.038		P value summary	**
	15	28		P value	0.5585	0.2775		P value summary	*		Variances significantly different (P < 0.05)?	Yes
	6	21		Passed normality test (α = 0.05)?	Yes	Yes		Variances significantly different (P < 0.05)?	Yes		One- or two-tailed P value?	Two-tailed
	16	29		P value summary	ns	ns					Welch's correction, t, df
	7	51		Number of values	6	6
	11	18
D	Group Names			Normality Test(Shapiro-Wilk Test)				F test to compare variances			t test(Unpaired t test)
	WT	cKO			WT	cKO		F, DFn, Dfd	10.33, 2, 2		P value	0.0032
	5	15		W	1	0.871		P value	0.1765		P value summary	**
	4	16		P value	>0.9999	0.2983		P value summary	ns		Variances significantly different (P < 0.05)?	Yes
	6	21		Passed normality test (α = 0.05)?	Yes	Yes		Variances significantly different (P < 0.05)?	No		One- or two-tailed P value?	Two-tailed
				P value summary	ns	ns					t, df	t=6.345, df=4
				Number of values	3	3
E	Group Names			Normality Test(Shapiro-Wilk Test)				F test to compare variances			t test(Unpaired t test)
	WT	cKO			WT	cKO		F, DFn, Dfd	4.000, 2, 2		P value	0.0363
	1	4		W	1	1		P value	0.4		P value summary	*
	2	6		P value	>0.9999	>0.9999		P value summary	ns		Variances significantly different (P < 0.05)?	Yes
	3	8		Passed normality test (α = 0.05)?	Yes	Yes		Variances significantly different (P < 0.05)?	No		One- or two-tailed P value?	Two-tailed
				P value summary	ns	ns					t, df	t=3.098, df=4
				Number of values	3	3
Note: Data presented in Table FS4 correspond to the statistical analyses of all bar graphs shown in Figure S4. Subpanels B, D, E are indicated accordingly, and terms such as E14.5, E16.5, P3 refer to the axis titles or labels within each subpanel. For all datasets subjected to t‑tests, the Shapiro‑Wilk normality test and the F test were first performed to determine the appropriate t‑test method. …

## Sheet: FS5
Supplementary Table S2-FS5. Raw data and statistical analysis results for Figure S5
B	Group Names			Normality Test(Shapiro-Wilk Test)				F test to compare variances			t test(Unpaired t test)
	WT	cKO			WT	cKO		F, DFn, Dfd	1.414, 3, 3		P value	0.5788
	347	305		W	0.9866	0.9838		P value	0.7826		P value summary	ns
	460	389		P value	0.9394	0.9241		P value summary	ns		Variances significantly different (P < 0.05)?	No
	378	372		Passed normality test (α = 0.05)?	Yes	Yes		Variances significantly different (P < 0.05)?	No		One- or two-tailed P value?	Two-tailed
	416	446		P value summary	ns	ns					t, df	t=0.5867, df=6
				Number of values	4	4
C	Group Names			Normality Test(Shapiro-Wilk Test)				F test to compare variances			t test(Unpaired t test)
	WT	cKO			WT	cKO		F, DFn, Dfd	6.856, 3, 3		P value	0.7016
	110	107		W	0.966	0.8887		P value	0.1482		P value summary	ns
	159	114		P value	0.8165	0.3769		P value summary	ns		Variances significantly different (P < 0.05)?	No
	66	83		Passed normality test (α = 0.05)?	Yes	Yes		Variances significantly different (P < 0.05)?	No		One- or two-tailed P value?	Two-tailed
	90	87		P value summary	ns	ns					t, df	t=0.4021, df=6
				Number of values	4	4
D	Group Names			Normality Test(Shapiro-Wilk Test)				F test to compare variances			t test(Unpaired t test)
	WT	cKO			WT	cKO		F, DFn, Dfd	3.828, 2, 2		P value	0.636
	239	200		W	0.8224	0.8803		P value	0.4142		P value summary	ns
	276	268		P value	0.1692	0.3254		P value summary	ns		Variances significantly different (P < 0.05)?	No
	280	283		Passed normality test (α = 0.05)?	Yes	Yes		Variances significantly different (P < 0.05)?	No		One- or two-tailed P value?	Two-tailed
				P value summary	ns	ns					t, df	t=0.5114, df=4
				Number of values	3	3
E	Group Names			Normality Test(Shapiro-Wilk Test)				F test to compare variances			t test(Unpaired t test)
	WT	cKO			WT	cKO		F, DFn, Dfd	1.742, 2, 2		P value	0.7619
	128	118		W	0.8052	0.8679		P value	0.7293		P value summary	ns
	155	149		P value	0.127	0.2896		P value summary	ns		Variances significantly different (P < 0.05)?	No
	153	155		Passed normality test (α = 0.05)?	Yes	Yes		Variances significantly different (P < 0.05)?	No		One- or two-tailed P value?	Two-tailed
				P value summary	ns	ns					t, df	t=0.3244, df=4
				Number of values	3	3
G	Group Names			Normality Test(Shapiro-Wilk Test)				F test to compare variances			t test(Unpaired t test)
	WT	cKO			WT	cKO		F, DFn, Dfd	1.016, 3, 3		P value	0.2783
	354	365		W	0.9651	0.9468		P value	0.9897		P value summary	ns
	399	310		P value	0.8109	0.6964		P value summary	ns		Variances significantly different (P < 0.05)?	No
	385	364		Passed normality test (α = 0.05)?	Yes	Yes		Variances significantly different (P < 0.05)?	No		One- or two-tailed P value?	Two-tailed
	453	412		P value summary	ns	ns					t, df	t=1.192, df=6
				Number of values	4	4
H	Group Names			Normality Test(Shapiro-Wilk Test)				F test to compare variances			t test(Unpaired t test)
	WT	cKO			WT	cKO		F, DFn, Dfd	6.750, 2, 2		P value	0.0318
	261	186		W	0.8421	0.9868		P value	0.2581		P value summary	*
	219	206		P value	0.2196	0.7804		P value summary	ns		Variances significantly different (P < 0.05)?	Yes
	267	198		Passed normality test (α = 0.05)?	Yes	Yes		Variances significantly different (P < 0.05)?	No		One- or two-tailed P value?	Two-tailed
				P value summary	ns	ns					t, df	t=3.235, df=4
				Number of values	3	3
I	Group Names			Normality Test(Shapiro-Wilk Test)				F test to compare variances			t test(Unpaired t test)
	WT	cKO			WT	cKO		F, DFn, Dfd	1.472, 2, 2		P value	0.0073
	248	155		W	0.8576	0.9758		P value	0.8091		P value summary	**
	214	127		P value	0.2609	0.7017		P value summary	ns		Variances significantly different (P < 0.05)?	Yes
	243	171		Passed normality test (α = 0.05)?	Yes	Yes		Variances significantly different (P < 0.05)?	No		One- or two-tailed P value?	Two-tailed
				P value summary	ns	ns					t, df	t=5.041, df=4
				Number of values	3	3
K	Group Names			Normality Test(Shapiro-Wilk Test)				F test to compare variances			t test(Unpaired t test)
	WT	cKO			WT	cKO		F, DFn, Dfd	1.559, 2, 2		P value	0.533
	182	189		W	0.845	0.9995		P value	0.7814		P value summary	ns
	244	215		P value	0.2271	0.9592		P value summary	ns		Variances significantly different (P < 0.05)?	No
	190	161		Passed normality test (α = 0.05)?	Yes	Yes		Variances significantly different (P < 0.05)?	No		One- or two-tailed P value?	Two-tailed
				P value summary	ns	ns					t, df	t=0.6815, df=4
				Number of values	3	3
L	Group Names			Normality Test(Shapiro-Wilk Test)				F test to compare variances			t test(Unpaired t test)
	WT	cKO			WT	cKO		F, DFn, Dfd	2.741, 2, 2		P value	0.0189
	142	121		W	0.9643	0.7915		P value	0.5346		P value summary	*
	130	104		P value	0.6369	0.0944		P value summary	ns		Variances significantly different (P < 0.05)?	Yes
	134	103		Passed normality test (α = 0.05)?	Yes	Yes		Variances significantly different (P < 0.05)?	No		One- or two-tailed P value?	Two-tailed
				P value summary	ns	ns					t, df	t=3.811, df=4
				Number of values	3	3
Note: Data presented in Table FS5 correspond to the statistical analyses of all bar graphs shown in Figure S5. Subpanels B-E, G-I, K-L are indicated accordingly. For all datasets subjected to t‑tests, the Shapiro‑Wilk normality test and the F test were first performed to determine the appropriate t‑test method. In the Shapiro‑Wilk test, W denotes the test statistic. In the F test, F denotes the F…

[truncated: 6 more sheets: FS6, FS7, FS8, FS9, FS10, FS11]
